# Supplementary material for: A Predictive Model for Abnormal Bone Density in Male Underground Coal Mine Workers
Source: Int J Environ Res Public Health. 2022 Jul 27;19(15):9165. doi: 10.3390/ijerph19159165 (PMC9368504; doi:10.3390/ijerph19159165)
Supplement: Supplementary file 1 [file ijerph-19-09165-s001.zip]

Archive with 4 entries (4 files):
- Material S1.txt
- Material S2.txt
- Material S3.txt
- Material S4.txt
