# Supplementary material for: A Predictive Model for Abnormal Bone Density in Male Underground Coal Mine Workers
Source: Int J Environ Res Public Health. 2022 Jul 27;19(15):9165. doi: 10.3390/ijerph19159165 (PMC9368504; doi:10.3390/ijerph19159165)
Supplement: Supplementary file 1 [file ijerph-19-09165-s001.zip › Material S1.txt]

import pandas as pd
from sklearn.model_selection import train_test_split
purchase = pd.read_excel("F:\\Daily documentation\\WeChat Files\\WeChat Files\\wxid_mgrnbo56cck012\\FileStorage\\File\\2022-03\\Model\\1\\Crystal modeling data1.xlsx")
X = purchase.drop('Dependent variable£ºAbnormal bone density 0 no 1 yes', axis = 1)
Y = purchase['Dependent variable£ºAbnormal bone density 0 no 1 yes']
x_train, x_test, y_train, y_test = train_test_split(X, Y, test_size=0.3)
x_validate,x_test,y_validate,y_test=train_test_split(x_test,y_test ,test_size=0.33333333)
train= np.column_stack((x_train,y_train))
train1= np.column_stack((x_validate,y_validate))
train2= np.column_stack((x_test,y_test))
dataframe = pd.DataFrame(train)
dataframe1 = pd.DataFrame(train1)
dataframe2 = pd.DataFrame(train2)
dataframe.to_excel('C:/Users/DELL/Desktop/data/training set.xls')
dataframe1.to_excel('C:/Users/DELL/Desktop/data/test set.xls')
dataframe2.to_excel('C:/Users/DELL/Desktop/data/validation set.xls')
