# Supplementary material for: A Predictive Model for Abnormal Bone Density in Male Underground Coal Mine Workers
Source: Int J Environ Res Public Health. 2022 Jul 27;19(15):9165. doi: 10.3390/ijerph19159165 (PMC9368504; doi:10.3390/ijerph19159165)
Supplement: Supplementary file 1 [file ijerph-19-09165-s001.zip › Material S2.txt]

import pandas as pd
import matplotlib.pyplot as plt
from sklearn.model_selection import train_test_split
from sklearn.linear_model import LogisticRegression
from sklearn.metrics import accuracy_score, recall_score
from sklearn.metrics import log_loss
from sklearn.calibration import calibration_curve
log_model = LogisticRegression(multi_class="multinomial", solver="newton-cg", max_iter=1000)
log_model.fit(x_train,y_train)
pred_test = log_model.predict(x_test)
pred_train = log_model.predict(x_train)
pred_validate = log_model.predict(x_validate)
def brier_score(y_test, pred_pred):
    s=0
    for i, j in zip(y_test, pred_pred):
        s += (j-i)**2
    return s * (1/len(y_test))
train=log_model.predict_proba(x_train)
validate=log_model.predict_proba(x_validate)
test=log_model.predict_proba(x_test)
prob_true,prob_pred = calibration_curve(y_validate,validate[:,1],n_bins=10)
plt.plot([0, 1], [0, 1], color='navy', linestyle='--')
plt.plot(prob_true,prob_pred,linestyle='dashdot', color='r')
plt.plot(prob_true,prob_pred,'o')
plt.xlabel("Predicted Value")
plt.ylabel("Fraction of Positives")
plt.savefig('C:\\Users\\DELL\\Desktop\\Test set calibration curve.png')
plt.show()
print('Brier_train:%.8f'%brier_score(y_train, train[:,1]))
print('Brier_validate:%.8f'%brier_score(y_validate, validate[:,1]))
print('Brier_test:%.8f'%brier_score(y_test, test[:,1]))
print ('F1-score_train: %.8f' %metrics.f1_score(y_train, pred_train))
print ('F1-score_validate: %.8f' %metrics.f1_score(y_validate, pred_validate))
print ('F1-score_test: %.8f' %metrics.f1_score(y_test, pred_test))
print ("log_loss()_train: %.8f "% log_loss(y_train, train[:,1]))
print ("log_loss()_validate %.8f "%log_loss(y_validate,validate[:,1]))
print ("log_loss()_test %.8f "%log_loss(y_test, test[:,1]))
