# Supplementary material for: A Predictive Model for Abnormal Bone Density in Male Underground Coal Mine Workers
Source: Int J Environ Res Public Health. 2022 Jul 27;19(15):9165. doi: 10.3390/ijerph19159165 (PMC9368504; doi:10.3390/ijerph19159165)
Supplement: Supplementary file 1 [file ijerph-19-09165-s001.zip › Material S3.txt]

import pandas as pd 
import numpy as np
import torch
import torch.nn as nn

data=pd.read_excel('C:Desktop/Training set.xls')
print(data)
data=data.astype('float32')
x_t=data.iloc[:,1:]
x_t=torch.tensor(x_t.values)
y_t=data['Dependent variable：Abnormal bone density 0 no 1 yes']
anstrue = y_t
yy=y_t
y_t=torch.tensor(y_t.values)


import torch
import torch.nn as nn

'''
Randomly generate two classes of data using a normal distribution
The first class has 100 points, randomly generated using a normal distribution with mean 2, standard deviation 1, and label 0.
The second class has 100 points, randomly generated using a normal distribution with mean -2, standard deviation 1, and label 1.
torch.normal(tensor1,tensor2)
Input two tensors, tensor1 is the mean of the normal distribution, and tensor2 is the standard deviation of the normal distribution.
torch.normal extracts the element values of the corresponding positions in tensor1 and tensor2 to construct the corresponding normal distribution to randomly generate data and return the data tensor.
'''

# x1_t = torch.normal(2*torch.ones(100,10),1)
# y1_t = torch.zeros(100)
# print(x1_t)
# print(y1_t)

# x2_t = torch.normal(-2*torch.ones(100,10),1)
# y2_t = torch.ones(100)

# x_t = torch.cat((x1_t,x2_t),0)
# y_t = torch.cat((y1_t,y2_t),0)
print(x_t)
print(y_t)

'''
build a neural network,
The input layer includes 2 nodes, the two hidden layers each include 5 nodes, and the output layer includes 1 node.
'''

net = nn.Sequential(
    nn.Linear(13,5),  # The number of nodes in the input layer and the first hidden layer is set, and the fully connected structure
    torch.nn.Sigmoid(),  # The first hidden layer activation function adopts sigmoid
    nn.Linear(5,5),  # The number of nodes in the first hidden layer and the second hidden layer is set, and the fully connected structure
    torch.nn.Sigmoid(),  # The first hidden layer activation function adopts sigmoid
    nn.Linear(5,2),  # The number of nodes in the second hidden layer and the output layer is set, and the fully connected structure
    nn.Softmax(dim=1) # Since there are two probabilistic outputs, it is probabilistically normalized using Softmax
)

print(net)
'''
Sequential(
  (0): Linear(in_features=2, out_features=5, bias=True)
  (1): Sigmoid()
  (2): Linear(in_features=5, out_features=5, bias=True)
  (3): Sigmoid()
  (4): Linear(in_features=5, out_features=2, bias=True)
  (5): Softmax(dim=1)
)'''

# Configure loss function and optimizer
optimizer = torch.optim.SGD(net.parameters(),lr=0.1) # The optimizer uses stochastic gradient descent, passing in network parameters and learning rate
loss_func = torch.nn.CrossEntropyLoss() # The loss function uses the cross entropy loss function

# model training
num_epoch = 10000 # Maximum number of iterative updates
for epoch in range(num_epoch):
    y_p = net(x_t)  # feed data and forward propagation

    loss = loss_func(y_p,y_t.long()) # Calculate the loss
    '''
    PyTorch will accumulate gradients by default, so in order not to make the previously calculated gradients affect the current calculation, you need to manually clear the gradients.
     There are also many advantages to setting up pyTorch like this, but due to personal ability, I have not fully understood it.
    '''
    optimizer.zero_grad()  # clear gradient
    loss.backward()  # Calculate gradient, return error
    optimizer.step()  # According to the calculated gradient, update the parameters in the network

    if epoch % 1000 == 0:
        print('epoch: {}, loss: {}'.format(epoch, loss.data.item()))


'''
torch.max(y_p,dim = 1)[0]is the largest value in each row
torch.max(y_p,dim = 1)[0]is the subscript of the largest value in each row, which can be considered as a label
'''
print("Predicted labels for all samples: \n",torch.max(y_p,dim = 1)[1])


ansnow=np.array(torch.max(y_p,dim = 1)[1])
right0=0
right1=1
now0=0
now1=1
sumn = len(ansnow)
no = 0
for i in range(len(ansnow)):
    if ansnow[i]==0:
        now0=now0+1
    else:
        now1=now1+1
    if anstrue[i]==0:
        right0+=1
    else:
        right1+=1
    if ansnow[i]!=anstrue[i]:
        no = no+1
print("The correct rate is：",1-no/sumn)
print(right0,right1,now0,now1)


y_pp=y_p[:,1]
p = y_pp.detach().numpy()
print(p)

import numpy as np
from sklearn import metrics
import matplotlib.pyplot as plt

y = yy
scores = p

fpr, tpr, thresholds = metrics.roc_curve(y, scores, pos_label=1)

# The input of auc is very simple, that is, the value of fpr, tpr
auc = metrics.auc(fpr, tpr)

#draw
plt.figure(figsize=(10,8),dpi=100)
lw = 2
plt.plot(fpr, tpr, color='darkorange',lw=lw, label='ROC curve (area = %0.2f)' % auc)
plt.plot([0, 1], [0, 1], color='navy', lw=lw, linestyle='--')
plt.xlim([0.0, 1.0])
plt.ylim([0.0, 1.05])
plt.xlabel('False Positive Rate')
plt.ylabel('True Positive Rate')
plt.title('Receiver operating characteristic example')
plt.legend(loc="lower right")
plt.savefig('C:Desktop/ROC.png',format='png',dpi=150)
plt.show()

from sklearn import calibration
import sklearn
x,y=sklearn.calibration.calibration_curve(y_t,p,n_bins=10)
print(x)


from sklearn.calibration import calibration_curve
def plot_calibration_curve(y, pred):
    plt.figure(figsize=(10, 8))
    fraction_of_positives, mean_predicted_value = calibration_curve(y, pred, n_bins=10)
    plt.plot([0, 1], [0, 1], linestyle='--')
    plt.plot(mean_predicted_value, fraction_of_positives, marker='.')
    plt.xlabel("Predicted Value")
    plt.ylabel("Fraction of Positives")
    plt.tight_layout()
    plt.savefig('C:Desktop\jia.png')
    plt.show()

plot_calibration_curve(y_t,p)


n=len(yy)
ans=0
for i in range(n):
    ans+=(p[i]-yy[i])**2 
ans/=n 
ans


import math


def log_loss(y, p):
    """
    --- Log_loss computing function
    A function to compute the log loss of a predicted probability p given
    a true target y.

    :param y: True target value
    :param p: Predicted probability
    :return: Log loss.
    """
    p = min(max(p, 10e-15), 1. - 10e-15)
    return -math.log(p) if y == 1 else -math.log(1. - p)

if __name__ == "__main__":
    ans=0
    for i in range(len(yy)):
        ans+=log_loss(yy[i],p[i])
ans/=len(yy)
ans
