# Supplementary material for: A Predictive Model for Abnormal Bone Density in Male Underground Coal Mine Workers
Source: Int J Environ Res Public Health. 2022 Jul 27;19(15):9165. doi: 10.3390/ijerph19159165 (PMC9368504; doi:10.3390/ijerph19159165)
Supplement: Supplementary file 1 [file ijerph-19-09165-s001.zip › Material S4.txt]

import pandas as pd
import matplotlib.pyplot as plt
from sklearn.model_selection import train_test_split
import xgboost as xgb
from sklearn import metrics
from xgboost import XGBClassifier
from sklearn.calibration import calibration_curve
from sklearn.metrics import log_loss
purchase = pd.read_excel("C:\\Users\\DELL\\Desktop\\data\\Training set.xls")
train_x = purchase.drop('Dependent variable: abnormal bone density 0 no 1 yes', axis = 1)
train_y = purchase['Dependent variable: abnormal bone density 0 no 1 yes']
purchase2 = pd.read_excel("C:\\Users\\DELL\\Desktop\\data\\test set.xls")
validate_x= purchase2.drop('Dependent variable: abnormal bone density 0 no 1 yes', axis = 1)
validate_y = purchase2['Dependent variable: abnormal bone density 0 no 1 yes']
purchase3 = pd.read_excel("C:\\Users\\DELL\\Desktop\\data\\validation set.xls")
test_x = purchase3.drop('Dependent variable: abnormal bone density 0 no 1 yes', axis = 1)
test_y = purchase3['Dependent variable: abnormal bone density 0 no 1 yes']
def brier_score(y_test, pred_pred):
    s=0
    for i, j in zip(y_test, pred_pred):
        s += (j-i)**2
    return s * (1/len(y_test))
model=XGBClassifier()
model.fit(train_x,
          train_y,
          verbose = True)
y_train = model.predict(train_x)
y_test = model.predict(test_x)
y_validate = model.predict(validate_x)
train=model.predict_proba(train_x)
validate=model.predict_proba(validate_x)
test=model.predict_proba(test_x)
prob_true,prob_pred = calibration_curve(validate_y,validate[:,1],n_bins=10)
plt.plot([0, 1], [0, 1], color='navy', linestyle='--')
plt.plot(prob_true,prob_pred,linestyle='dashdot', color='r')
plt.plot(prob_true,prob_pred,'o')
plt.xlabel("Predicted Value")
plt.ylabel("Fraction of Positives")
#plt.savefig('C:\\Users\\DELL\\Desktop\\Test set calibration curve.png')
plt.show()
print('Brier_train:%.8f'%brier_score(train_y, train[:,1]))
print('Brier_validate:%.8f'%brier_score(validate_y, validate[:,1]))
print('Brier_test:%.8f'%brier_score(test_y, test[:,1]))
print ('F1-score_train: %.8f' %metrics.f1_score(train_y,y_train))
print ('F1-score_validate: %.8f' %metrics.f1_score(validate_y,y_validate))
print ('F1-score_test: %.8f' %metrics.f1_score(test_y,y_test))
print ("log_loss()_train: %.8f "% log_loss(train_y, train[:,1]))
print ("log_loss()_validate %.8f "%log_loss(validate_y,validate[:,1]))
print ("log_loss()_test %.8f "%log_loss(test_y, test[:,1]))
